# Supplementary material for: Identification, systematic evolution and expression analyses of the AAAP gene family in Capsicum annuum
Source: BMC Genomics. 2021 Jun 22;22:463. doi: 10.1186/s12864-021-07765-1 (PMC8218413; doi:10.1186/s12864-021-07765-1)
Supplement: Supplementary file 4 — Additional file 4: Table S2. The RPKM expression values of CaAAAP genes at various developmental stages. These primary data was downloaded from NCBI, and then the relative expression level (log10 expression values) of 14 different tissues or evelopment stages was obtained after a series of manual processing. [file 12864_2021_7765_MOESM4_ESM.xlsx]

## Sheet: Table S2
Table S2.The RPKM expression values of CaAAAP genes at various developmental stages.
Gene	F_Dev1	F_Dev2	F_Dev3	F_Dev4	F_Dev5	F_Dev6	F_Dev7	F_Dev8	F_Dev9	Buds	Flowers	Leaves	Roots	Stems
CaAAP1	1.14	0.81	1.55	1.15	1.48	5.98	1.31	2.03	4.23	0.99	10.89	3.9	8.96	9.36
CaAAP2	31.32	29.84	40.99	39.5	52.42	65.84	135.48	138.59	171.29	41.69	206.5	125.5	12.16	98.13
CaAAP3	405.9	134.09	95.26	90.17	39.85	43.23	66.64	185.68	473.78	139.23	242.36	184.74	37.82	59.72
CaAAP4	17.97	11.27	7.06	12.83	13.86	11.54	10.18	6.88	15.96	5.91	10.87	8.68	22.17	8.64
CaAAP5	5.01	3.55	3.4	5.35	5.1	6.9	14.53	116.16	35.59	25.17	230.14	235.99	117.3	257.44
CaAAP6	34.18	10.44	7.48	12.69	3.72	10.79	52.64	52.46	59.73	61.24	157.93	10.37	2.49	0.53
CaAAP7	0.77	1.48	1.41	2.16	8.18	6.53	1.5	8.78	4.14	0.49	0.89	1.94	8.97	1.05
CaAAP8	17.03	12.09	7.7	14.21	64.65	42.46	8.47	51.97	30.07	9.91	12.23	8.57	2.5	5.4
CaAAP9	67.09	23.32	36.16	47.82	17.27	13.79	7.88	3.3	4.96	53.3	365.88	80.85	44.57	187.59
CaAAP10	0	0	0.14	0.08	0	0.06	0	0	0	0.2	0	0	0	0
CaANT1	9.16	16.41	13.02	9.15	8.79	5.18	5.1	3.55	2.71	24.51	43.47	12.42	17.24	15.24
CaANT2	3.69	3.68	2.78	1.43	8.03	2.07	2.52	2.77	2.6	23.63	9.89	2.83	7.11	4.47
CaANT3	2.03	4.84	1.22	2.27	0.11	0.1	0.4	0.77	0.84	1.24	2.07	3.87	9.97	2.88
CaANT4	23.53	24.99	18.73	15.7	8.28	5.84	9.05	8.82	10.88	23.92	41.49	11.96	47.62	25.06
CaANT5	0.7	1.01	0.31	0.66	0	0.21	0.14	1.13	0.58	0.82	0.68	0.42	0.23	0.69
CaATL1	10.02	11.27	13.64	10.68	9.52	9.13	9.7	11.3	11.33	6.47	6.19	10.99	11.31	11.58
CaATL2	4.65	7.38	3.82	5.29	1.49	2.72	4.87	2.23	5.55	18.81	11.37	9.72	8.92	8.36
CaATL3	14.64	13.26	2.85	4.41	5.03	1.93	0.84	2.23	3.09	17.94	15.67	4.96	16.32	5.84
CaATL4	0	0	0	0	0	0	0.05	44.86	18.44	0	0.58	0.24	0.05	0.38
CaATL5	7.92	7.85	4.08	5.7	4.42	2.01	2.31	1.91	3.1	5.21	3.02	2.34	3.66	2.59
CaATL6	53.76	65.32	92.12	68.05	60.02	59.28	79.05	28.97	138.35	41.78	48.91	26.71	104.9	48.09
CaATL7	20.07	22.88	54	34.06	28.43	23.46	77.48	33.23	42.3	17.64	22.58	13.56	50.21	20.07
CaAUX1	10.37	3.45	1.65	4.96	4.47	1.8	0.09	0.63	0.11	53.11	27.15	40.23	117.3	78.7
CaAUX2	20.6	11.77	7.97	10.86	8.66	9.78	7.93	13.22	7.32	8.27	6.91	2.95	32.03	28.41
CaAUX3	2.86	2.69	3.84	1.51	2.33	4.79	9.08	0.3	0.29	4.47	6.95	5.26	11.97	1.19
CaAUX4	33.2	20.52	7.93	7.86	5.02	1.74	0	0	0.42	4.44	2.73	11.01	21.03	8.1
CaGAT1	7.01	9.9	12.22	25.14	19.16	9.05	1.14	2.03	0.79	76.12	195.27	12.99	27.68	48.64
CaGAT2	0.46	0	0.2	0.14	0	0	0.24	0.54	0	0	1.28	0.51	22.03	0.85
CaLHT1	23.51	22.05	9.24	4.88	0.15	0	0.1	1.47	0	17.36	33.38	19.9	50.81	14.62
CaLHT10	13.66	10.24	2.61	5.52	3.32	0.94	0.08	0	0	0.92	0.93	2.44	25.63	13.88
CaLHT11	0.11	0	0.11	0.17	0.1	0.19	0	0	0.06	0	0.42	0.35	0.32	0.21
CaLHT12	0.17	0.46	4.08	0.58	0.24	1.39	0.3	2.54	2.53	1.42	5.22	39.28	42.55	27.73
CaLHT13	0.31	0	0	0.32	0	0.18	0	0	0	0	0	0.45	0	0.1
CaLHT14	0.43	0	0	0.11	0	0	0	0	0	0	0	0	0	0
CaLHT2	6.87	5.59	0	0	0	0	0	0	0	0.66	3.2	0	0	0
CaLHT3	0	0.11	0.16	0.29	0	0	0	0	0	71.56	75.43	0	0	0
CaLHT4	0.12	0.06	0.29	0.12	0	0	0	0	0.19	0.28	2.05	5.27	0.92	1.62
CaLHT5	0	0	0	0.12	0	0	0	0	0	139.94	299.71	0	0	0.32
CaLHT6	0.82	1.96	7.67	0.46	0.1	0	0	0.25	0	1.04	5.78	20.45	27.16	6.04
CaLHT7	0.22	0	0	0	0	0	0	0	0	0	0	0	0	0
CaLHT8	0	0	0.33	0.07	0.13	0	0	0.12	0.07	137.07	0.98	0	0	0
CaLHT9	0.28	0.99	1.03	2.34	3.54	0.54	0	0	0	1.59	1.33	0	28.87	1.14
CaProT1	10.15	5.42	4.7	8.18	3.47	2.1	2.4	2.3	1.99	26.2	39.54	2.33	1.44	6.4
CaProT2	2.26	0.43	2.65	0.63	0.1	0.1	0.38	6.41	0.57	4.01	15.2	3.86	12.06	4.16
CaProT3	11.27	12.85	12.3	13.28	5.08	6.32	11.16	9.91	9.14	92.32	145.25	11.67	8.17	13.42
CaVAAT1	0	0	0	0	0.11	0	0.1	0	0	98.25	46.25	0	0	0
CaVAAT2	1.7	1.97	1.28	2.27	2.4	2.46	1.31	2.37	2.35	3.41	1.96	5.04	0.66	0.22
CaVAAT3	27.5	22.09	7.64	13.03	34.57	51.2	14.93	3.44	0.76	20.18	17.45	44.16	0.48	5.45
CaVAAT4	0.13	0.13	0	0	0	0	0	0.06	0.41	0.24	0	0	5.74	0.44
CaVAAT5	10.13	5.33	8.84	6.97	4.89	4.15	15.15	54.22	85.36	19.63	2.55	5.2	7.46	4.53
CaVAAT6	0	0.18	0.58	0.33	1.23	0.64	0.84	2.26	1.3	21.12	10.73	0.05	1.71	0.26
CaVAAT7	2.27	2.43	2.72	1.49	7.3	8.66	5.89	1.28	3.06	59.27	23.29	2.24	0.63	1.01
CaVAAT8	73.73	78.89	54.56	82.91	11.12	34.07	142.8	250.52	226.23	64.68	95.23	170.14	46.09	116.87
