# Supplementary material for: Identification, systematic evolution and expression analyses of the AAAP gene family in Capsicum annuum
Source: BMC Genomics. 2021 Jun 22;22:463. doi: 10.1186/s12864-021-07765-1 (PMC8218413; doi:10.1186/s12864-021-07765-1)
Supplement: Supplementary file 5 — Additional file 5: Table S3. Sample list and the FPKM data of CaAAAP genes under various stress treatment. [file 12864_2021_7765_MOESM5_ESM.xlsx]

## Sheet: Sample list
Sample list.
Sample name	Treatment	Time (h)
CL0	Leaf/Control	0
CR0	Root/Control	0
FL1	Leaf/Cold	1
FL2		1.5
FL3		3
FL4		6
FL5		12
FL6		24
FR1	Root/Cold	1
FR2		1.5
FR3		3
FR4		6
FR5		12
FR6		24
HL1	Leaf/Heat	1
HL2		1.5
HL3		3
HL4		6
HL5		12
HL6		24
HR1	Root/Heat	1
HR2		1.5
HR3		3
HR4		6
HR5		12
HR6		24
NL1	Leaf/NaCl	1
NL2		1.5
NL3		3
NL4		6
NL5		12
NL6		24
NR1	Root/NaCl	1
NR2		1.5
NR3		3
NR4		6
NR5		12
NR6		24
ML1	Leaf/Mannitol	1
ML2		1.5
ML3		3
ML4		6
ML5		12
ML6		24
MR1	Root/Mannitol	1
MR2		1.5
MR3		3
MR4		6
MR5		12
MR6		24
RL1	Leaf/ROS(H2O2)	1
RL2		1.5
RL3		3
RL4		6
RL5		12
RL6		24
RR1	Root/ROS(H2O2)	1
RR2		1.5
RR3		3
RR4		6
RR5		12
RR6		24
AL1	Leaf/ABA	1
AL2		1.5
AL3		3
AL4		6
AL5		12
AL6		24
AR1	Root/ABA	1
AR2		1.5
AR3		3
AR4		6
AR5		12
AR6		24
GL1	Leaf/GA3	1
GL2		1.5
GL3		3
GL4		6
GL5		12
GL6		24
GR1	Root/GA3	1
GR2		1.5
GR3		3
GR4		6
GR5		12
GR6		24
IL1	Leaf/IAA	1
IL2		1.5
IL3		3
IL4		6
IL5		12
IL6		24
IR1	Root/IAA	1
IR2		1.5
IR3		3
IR4		6
IR5		12
IR6		24
JL1	Leaf/JA	1
JL2		1.5
JL3		3
JL4		6
JL5		12
JL6		24
JR1	Root/JA	1
JR2		1.5
JR3		3
JR4		6
JR5		12
JR6		24
SL1	Leaf/SA	1
SL2		1.5
SL3		3
SL4		6
SL5		12
SL6		24
SR1	Root/SA	1
SR2		1.5
SR3		3
SR4		6
SR5		12
SR6		24

## Sheet: Cold
The FPKM expression values from PepperHub of CaAAAP genes under cold stress.
Gene name	CL0	FL1	FL2	FL3	FL4	FL5	FL6	CR0	FR1	FR2	FR3	FR4	FR5	FR6
CaAAP1	5.01	6.38	4.67	5.99	5.16	2.59	3.72	6.06	3.45	3.75	1.62	1.7	1.13	1.03
CaAAP2	12.43	11.65	15.92	17.99	42.26	43.13	34.7	9.06	5.87	5.43	6.36	11.61	8.47	9.13
CaAAP3	98.91	139.87	110.77	159.54	182.82	252.71	569.38	84	305.78	243.17	171.91	93.34	64.88	133.73
CaAAP4	13.29	5.15	4.55	5.41	4.57	3.42	6.02	10.69	52.23	43.87	27.27	17.31	10.8	9.66
CaAAP5	38.24	33.86	43.46	61.17	95.35	123.81	128.68	39.46	64.88	73.29	74.48	72.85	70.38	115.49
CaAAP6	20.66	34.81	21.5	27.82	20.27	10.04	8.71	20.76	65.39	33.16	22.75	9.74	2.81	3.66
CaAAP7	0.9	0.48	0.53	0.82	0.86	0.69	1.42	0.55	1.35	1.68	1.08	1.78	1.93	2.25
CaAAP8	7.76	10.08	9	8.8	13.74	9.42	7.07	5.28	3.3	4.33	1.85	1.86	0.77	0.94
CaAAP9	61.13	65.22	72.57	86.42	92.76	127.84	66.22	59.87	40.89	41.03	41.48	49.47	42.69	75.5
CaAAP10	0	0	0	0	0	0	0	0	0	0	0	0	0	0
CaANT1	22.2	17.96	25.1	22.22	22.42	17.04	13.08	16.17	10.8	9.35	16.55	16.26	12.91	16.76
CaANT2	9.52	5.32	6.03	9.14	10.39	12.74	8.95	5.6	6.01	6.15	12.57	11.83	10.05	12.11
CaANT3	3.37	0.26	0.33	0.15	0.28	0.44	0.42	1.14	3.75	3.99	5.2	4.3	4.54	6.47
CaANT4	61.56	46.05	36.12	33.15	30.51	28.02	38	43.83	71.14	54.03	57.14	58.64	35.17	39.56
CaANT5	0	0.03	0	0	0.08	0	0.02	0.02	0.02	0	0	0.07	0	0
CaATL1	3.61	2.9	2.33	1.81	2.47	2.17	2.31	2.02	7.78	5.88	5.99	7.61	6.12	5.47
CaATL2	6.98	4.07	5.62	6.45	5.94	7.67	9.94	4.3	11.45	11	11.07	11.75	7.8	10.18
CaATL3	13.42	5.05	7.2	5.48	5.81	5.34	4.19	9.4	25.32	28.25	29.69	21.07	27.54	48.36
CaATL4	3.6	3.28	2.82	2.74	2.25	1.57	0.72	3.16	3.09	1.44	1.25	0.64	0.22	0.33
CaATL5	4.25	2.84	4.86	3.81	2.65	2.41	3.8	2.52	4.35	4.62	4.28	3.22	1.43	1.61
CaATL6	170.14	75.23	80.49	96.06	95.29	111.44	64.97	126.01	337.77	372.09	412.17	339.09	192.47	195.41
CaATL7	42.47	23.7	25.11	24.84	20.66	20.49	13.97	24.9	39.14	45.98	68.84	78.92	48.97	61.97
CaAUX1	89.9	72.36	82.63	96.05	111.36	124.91	81.97	69.06	37.67	53.59	62.5	73.39	55.96	98.78
CaAUX2	7.3	3.87	4.76	11.18	13.19	12.08	13.98	3.84	10.59	15.89	16.4	14.51	13.42	18.82
CaAUX3	30.48	21.3	25.64	28.62	18.39	23.34	12.76	22.35	46.95	46.03	46.3	42.35	26.23	19.05
CaAUX4	29.76	29.19	29.11	53.91	34.63	39.46	20.76	24.45	39.55	44.49	43.3	48.96	40.3	25.47
CaGAT1	9.4	5.66	5.54	5.53	5.44	3.42	2.94	7.04	13.47	14.53	13.85	14.54	11.95	8.85
CaGAT2	2.5	0.67	1.04	0.4	1.22	0.91	0.49	1.98	7.89	6.92	4.88	6.97	7.57	7.99
CaLHT1	8.33	2.07	3.03	7.11	11.01	13.49	38.36	6.85	28.99	45.85	51.23	36.52	30.65	48.76
CaLHT2	0	0	0	0	0	0	0	0	0	0	0	0	0	0
CaLHT3	0	0	0	0.04	0	0	0	0	0.02	0.05	0.05	0.02	0.02	0
CaLHT4	1.54	1.1	1.29	1.79	2.06	2.95	6.61	1.29	2.9	2.63	3.18	2.65	1.68	1.52
CaLHT5	0	0	0	0	0	0	0	0	0	0	0	0.02	0.02	0
CaLHT6	1.85	0.34	0.84	1.3	1.32	1.65	5.43	2.12	4.59	5.1	5.46	6.09	8.48	23.8
CaLHT7	0.28	0	0	0.05	0.02	0	0	0	0	0	0	0	0	0
CaLHT8	0	0	0	0.02	0	0	0	0	0	0	0	0	0	0
CaLHT9	29.21	4.39	3.87	4.35	3.04	2.51	1.22	22.95	51.03	47.4	84.97	85.98	58.93	43.94
CaLHT10	31.33	21.4	23.26	26.85	18.96	22.7	16.8	20.98	29.4	37.9	37.47	39.34	24.24	23.54
CaLHT11	0.66	0.78	0.48	0.59	0.43	0.16	0.38	0.31	0.72	1.22	1.77	3.61	2.7	1.51
CaLHT12	4.37	1.62	6.21	7.61	6.82	9.92	18.74	2.36	24.42	44.05	48.61	55.77	52.89	97.35
CaLHT13	0	0	0	0	0	0	0	0	0	0	0.03	0	0	0
CaLHT14	0	0	0	0	0	0	0	0	0	0	0	0	0	0
CaProT1	3	4.61	4.7	4.83	9.75	5.44	2.49	3.01	2.16	1.85	1.34	1.4	1.45	0.65
CaProT2	4.83	3.36	3.04	4.14	5.11	6.3	6.26	4.81	9.05	7.69	8.82	11.25	11.58	8.13
CaProT3	7.49	6.07	8.41	8.49	8.18	6.84	8.69	7.56	8.45	10.68	10.78	9.74	13.19	11.9
CaVAAT1	0	0	0	0	0	0	0	0	0.02	0	0	0	0	0
CaVAAT2	0.33	0.98	0.51	0.59	1.08	1.44	6.59	0.21	0.37	0.39	0.22	0.22	0.35	0.87
CaVAAT3	0.6	1.78	1.2	1.13	1.25	1.33	2.73	0.55	0.05	0.26	0	0.02	0	0.02
CaVAAT4	0.73	0.94	1.14	0.6	0.85	1.14	0.89	0.66	1.41	1.32	1.44	2.42	2.38	3.28
CaVAAT5	2.19	1.46	1.06	0.87	1.82	1.53	2.76	1.64	6.8	3.98	5.25	5.93	3.89	2.87
CaVAAT6	2.64	1.1	1.41	1.24	1.88	1.44	0.54	1.45	2.87	3.32	2.43	2.66	2.56	0.89
CaVAAT7	14.58	11.43	13.64	7.63	8.38	7.02	3.53	9.39	21.21	17.28	9.48	9.81	4.41	3.8
CaVAAT8	18.84	13.17	14.32	12.15	15.54	11.81	10.27	13.6	16.05	15.06	23.13	33.46	23.68	15.33

## Sheet: Heat
The FPKM expression values from PepperHub of CaAAAP genes under heat stress.
Gene name	CL0	HL1	HL2	HL3	HL4	HL5	HL6	CR0	HR1	HR2	HR3	HR4	HR5	HR6
CaAAP1	5.01	4	3.22	1.42	1.56	1.76	9.92	6.06	2	2.34	1.78	4.59	0.56	1.97
CaAAP2	12.43	9.31	2.65	8.91	12.04	14.63	8.85	9.06	3.94	3.33	4.84	9.59	2.78	1.81
CaAAP3	98.91	249.42	179.37	83.87	36.63	34.82	110.87	84	251.82	234.49	131.11	179.48	19.28	49.88
CaAAP4	13.29	5.25	3.89	3.22	4.42	6.13	12.71	10.69	43.9	22.22	16.26	19.99	5.73	19.13
CaAAP5	38.24	26.07	18.21	50.6	49.21	27.06	34.09	39.46	81.56	47.11	24.41	19.02	9.85	7.03
CaAAP6	20.66	13.02	6.09	0.88	0.95	1.12	7.76	20.76	43.57	23.95	3.37	21.51	0.21	4.04
CaAAP7	0.9	1.16	2.63	2.87	3.6	1.85	3.26	0.55	1.42	1.08	0.53	0.39	0.33	0.47
CaAAP8	7.76	9.88	9.26	2.59	3.42	3.89	4.37	5.28	4.43	3.99	2.98	3.11	2.17	3.46
CaAAP9	61.13	50.54	27.92	28.58	39.72	34.33	18.06	59.87	45.72	29.07	7.79	18.09	7.92	1.97
CaAAP10	0	0	0	0	0	0	0	0	0	0	0	0	0	0
CaANT1	22.2	11.58	7.24	12.31	7.23	6.96	8.01	16.17	11.66	8.92	11.47	7.54	8.1	6.15
CaANT2	9.52	5.23	3.66	5.73	3.69	3.91	4.22	5.6	7.31	5.55	6.61	6.04	3.32	3.77
CaANT3	3.37	0.66	1.11	1.95	1.57	0.89	0.34	1.14	5.48	4.5	11.25	6	2.78	2.03
CaANT4	61.56	19.1	15.55	29.87	24.24	31.71	30.55	43.83	52.77	32.45	31.99	33.85	18.78	29.23
CaANT5	0	0	0	0.02	0	0	0	0.02	0	0	0	0	0	0.03
CaATL1	3.61	5.41	3.9	5.71	5.81	2.16	3.61	2.02	7.38	4.9	5.57	4.86	5.91	5.68
CaATL2	6.98	4.81	3.52	3.69	3.11	3.55	3.76	4.3	9.74	5.63	4.72	5.08	3.73	3.12
CaATL3	13.42	8.17	7.76	5.87	5.55	5.94	6.28	9.4	25.72	14.1	15.19	21.06	9.74	15.74
CaATL4	3.6	3.76	2.62	1.26	0.18	0.21	5.11	3.16	3.25	2.65	4.82	3.24	0.24	2.2
CaATL5	4.25	5.93	5.18	2.91	2.59	5.04	8.43	2.52	4.21	3.41	3.48	3.24	5.05	9.75
CaATL6	170.14	70.73	27.62	24.1	18.51	23.78	34.18	126.01	387.66	165.55	33.17	77.76	24.94	25.04
CaATL7	42.47	19.71	9.97	12.41	10.02	13.38	19.03	24.9	58.4	36.55	24.94	18.24	7.83	17.88
CaAUX1	89.9	32.09	21.5	38.27	45.43	44.23	19.99	69.06	54.37	41.58	44.3	34.29	28.26	18.38
CaAUX2	7.3	7.76	7.98	10.56	9.08	9.54	4.66	3.84	13.16	10.91	9.4	10.55	4.26	2.47
CaAUX3	30.48	13.34	10.74	6.94	6.43	10.31	8.03	22.35	48.1	31.3	26.25	28.85	17.37	8.7
CaAUX4	29.76	21.1	20.73	17.15	12.53	10.07	3.93	24.45	40	36.99	17.93	28.42	13.76	5.13
CaGAT1	9.4	5.32	5.08	8.89	7.84	7.87	7.01	7.04	14.05	9.05	8.84	12.38	8.1	6.36
CaGAT2	2.5	0.32	0.09	0.11	0.2	0.24	0.08	1.98	4.31	2.74	1.91	2.58	1.03	1.01
CaLHT1	8.33	1.22	0.9	1.34	1.53	3.19	2.73	6.85	29.65	15.17	9.35	12.9	10.17	8.77
CaLHT10	31.33	24.46	15.88	14.99	11.26	11.64	5.02	20.98	41.22	30.51	27.28	20.62	18.18	7.15
CaLHT11	0.66	0.22	0.19	0	0	0.02	0.03	0.31	0.62	0.59	0.32	0.22	0.16	0
CaLHT12	4.37	1.44	1.39	5.4	8.61	5.62	1.1	2.36	31.94	15.68	16.34	6.65	1.5	1.28
CaLHT13	0	0	0	0	0	0	0	0	0	0	0	0	0	0
CaLHT14	0	0	0	0	0	0	0	0	0	0	0	0	0	0
CaLHT2	0	0	0	0	0	0	0	0	0	0.02	0	0	0	0.05
CaLHT3	0	0	0	0	0	0	0.07	0	0.03	0	0.02	0.05	0	0
CaLHT4	1.54	0.44	0.29	0.34	0.31	0.08	0.64	1.29	1.77	0.82	0.62	0.89	0.04	0.14
CaLHT5	0	0	0	0	0	0	0	0	0	0	0	0	0	0
CaLHT6	1.85	0.1	0.05	0.16	0.13	0.09	0.03	2.12	4.31	1.79	2.05	2.08	0.34	0.23
CaLHT7	0.28	0	0	0	0	0	0.05	0	0	0.04	0	0	0	0
CaLHT8	0	0	0	0	0	0	0	0	0	0	0	0	0	0
CaLHT9	29.21	5.18	2.25	1.95	0.87	2.39	1.79	22.95	59.84	33.43	28.92	30.96	22.87	10.06
CaProT1	3	3.46	3.11	3.4	3.47	2.96	2.52	3.01	1.36	1.21	1.13	1.24	0.44	0.63
CaProT2	4.83	1.77	0.97	1.13	1.02	1.37	0.8	4.81	9.51	4.46	1.39	4.1	0.7	0.8
CaProT3	7.49	7.37	8.16	11.02	14.3	25.26	21.13	7.56	9.93	8.51	8.55	12.32	23.19	24.25
CaVAAT1	0	0	0	0	0	0	0	0	0.05	0.03	0.02	0	0.02	0
CaVAAT2	0.33	0.16	0.13	0	0.08	0.32	1.08	0.21	0.23	0.1	0.08	0.21	0.4	0.57
CaVAAT3	0.6	1.17	0.69	1.75	6.52	6.78	3.1	0.55	0.04	0.07	0	0	0.09	0.05
CaVAAT4	0.73	0.84	0.51	0.64	0.72	0.73	0.2	0.66	0.58	0.8	0.75	1.39	2.13	1.03
CaVAAT5	2.19	33.24	73.54	50.13	12.91	7.93	30.13	1.64	5.28	27.74	26.23	26.77	19.78	40.54
CaVAAT6	2.64	0.41	0.44	0.18	0.41	1.05	1.5	1.45	3.54	1.74	1.7	2.11	2.89	5.26
CaVAAT7	14.58	7.71	3.31	1.46	2.77	2.31	4.9	9.39	15.74	8.74	3.36	5.52	2.18	3.35
CaVAAT8	18.84	18.92	34.02	98.8	129.44	56.71	40.65	13.6	15.96	17.85	30.07	43.26	36.41	34.16

## Sheet: Salt
The FPKM expression values from PepperHub of CaAAAP genes under salt stress.
Gene name	CL0	NL1	NL2	NL3	NL4	NL5	NL6	CR0	NR1	NR2	NR3	NR4	NR5	NR6
CaAAP1	5.01	4.57	7.24	5.66	5.62	8.16	17.18	6.06	2.46	2.6	4.7	3.97	2.61	2.83
CaAAP2	12.43	10.86	11.83	14.42	43.61	31.65	13.67	9.06	4.74	5.43	10.02	10.49	9.01	6.24
CaAAP3	98.91	85.73	133.38	176.91	115.25	122.36	181.45	84	165.94	233.4	213.92	151.77	86.86	100.43
CaAAP4	13.29	4.61	5.08	4.09	6.3	8.53	6.5	10.69	27.53	31.88	29.56	22.27	16.82	24.46
CaAAP5	38.24	31.06	27.01	25.9	28.5	19.44	34.33	39.46	50.11	59.93	54.54	46.89	53.64	60.49
CaAAP6	20.66	19.16	27.36	17.74	10.62	24.51	46.32	20.76	24.82	37.1	36.06	28.57	15.79	24.04
CaAAP7	0.9	0.41	0.39	0.34	0.42	0.41	0.31	0.55	1.03	0.89	0.64	0.74	0.79	1.15
CaAAP8	7.76	5.42	8.72	5.58	8.53	9.88	11.18	5.28	2.67	2.37	2.19	2.22	2.2	2.52
CaAAP9	61.13	44.09	41.53	36.81	61.7	54.29	55.14	59.87	29.38	25.06	25.96	38.58	35.17	33.82
CaAAP10	0	0	0	0	0	0	0	0	0	0	0	0	0	0
CaANT1	22.2	11.55	10.29	10.59	8.11	7.24	15.34	16.17	8.62	5.85	9.72	8.01	7.73	10.09
CaANT2	9.52	5.74	4.16	4.87	5.3	5.19	6.24	5.6	7.18	5.62	9.89	7.83	7.55	6.83
CaANT3	3.37	0.49	0.51	0.46	0.13	0.81	0.39	1.14	5.77	4.68	9.42	6.33	6.35	7
CaANT4	61.56	23.66	32.55	37.65	34.01	43.84	59.71	43.83	54.7	55.94	77.68	42.54	35.91	79
CaANT5	0	0.06	0	0.08	0	0	0.02	0.02	0	0	0	0	0.02	0
CaATL1	3.61	1.38	1.33	2.05	2.27	2.9	2.59	2.02	5.12	5.53	4.59	4.71	4.45	3.87
CaATL2	6.98	3.48	2.49	3.08	4.43	4.57	4.74	4.3	9.04	7.7	10.12	9.54	13.25	10.11
CaATL3	13.42	4.01	3.71	7.76	5.42	2.63	7.83	9.4	12.47	11.32	12.03	12.35	14.89	19.58
CaATL4	3.6	2.68	4.25	1.88	0.64	0.79	6.28	3.16	1.85	3.03	2.94	1.57	0.46	0.68
CaATL5	4.25	2.4	1.58	1.96	3	5.06	2.36	2.52	3.13	3.43	2.33	2.53	3.21	3.77
CaATL6	170.14	69.47	62.37	55.48	43.61	34.33	80.58	126.01	291.88	282.18	264.75	109.37	58.6	196.84
CaATL7	42.47	23.02	15.7	14.45	18.13	18.85	24.51	24.9	41.51	31.74	59.51	32.07	21.04	48.62
CaAUX1	89.9	56.29	37.37	44.81	80.25	95.05	51.42	69.06	40.87	36.93	35.28	40.7	46.02	36.57
CaAUX2	7.3	3.61	3.7	4.61	11.18	8.52	4.23	3.84	11.81	14.44	13.57	12.76	13.07	8.02
CaAUX3	30.48	13.56	8.37	10.38	18.75	29.52	14.97	22.35	35.44	25.74	28.54	31.97	30.66	42.93
CaAUX4	29.76	20.18	17.86	21.35	30.29	32.22	19.84	24.45	36.92	39.18	23.49	31.36	29.82	25.75
CaGAT1	9.4	3.25	3.18	4.63	7.68	9.18	4.04	7.04	8.73	6.13	7.04	11.59	11.11	13.37
CaGAT2	2.5	0.48	0.76	0.23	1.03	0.55	0.4	1.98	4.07	salt	4.62	9.71	8.07	4.28
CaLHT1	8.33	1.95	2.71	2.63	3.54	4.96	2.15	6.85	20.68	17.85	20.44	16.73	12.85	10.76
CaLHT10	31.33	20.48	12.49	21.11	27.37	28.95	19.05	20.98	35.3	32.2	24.91	32.43	31.19	30.12
CaLHT11	0.66	0.44	0.61	0.52	0.7	0.59	0.29	0.31	0.72	0.55	0.37	0.33	0.35	0.6
CaLHT12	4.37	2.08	6.17	1.26	2.27	3.48	1.09	2.36	21.12	13.49	10.89	11.1	7.59	6.59
CaLHT13	0	0	0	0	0	0.11	0	0	0	0	0.03	0	0	0
CaLHT14	0	0	0	0	0	0	0	0	0	0	0	0	0	0
CaLHT2	0	0	0	0	0	0	0.01	0	0	0	0	0	0	0
CaLHT3	0	0	0	0	0	0	0.03	0	0	0	0	0.05	0	0
CaLHT4	1.54	0.86	0.98	1.15	1.81	0.83	1.15	1.29	1.61	2.12	2.48	2.1	0.53	2.34
CaLHT5	0	0	0	0	0	0	0	0	0	0	0	0	0	0
CaLHT6	1.85	0.62	0.71	0.85	1.1	1.34	0.92	2.12	4.53	2.74	4.3	5.7	5.02	3.94
CaLHT7	0.28	0.01	0.03	0	0	0.06	0	0	0	0	0	0	0	0
CaLHT8	0	0	0	0	0	0	0	0	0	0	0	0	0	0
CaLHT9	29.21	4.08	3.23	3.34	2.66	3.18	5.12	22.95	40.94	37	51.18	33.36	35.48	59.3
CaProT1	3	3.8	3.52	5.75	5.7	4.81	5.48	3.01	1.55	1.93	1.06	2.21	1.34	1.11
CaProT2	4.83	1.77	2.35	2.24	3.88	4.05	3.12	4.81	5.61	4.72	7.05	9.47	11.23	4
CaProT3	7.49	4.65	4.67	6.45	7.17	7.93	6.46	7.56	8.07	8.64	11.25	8.55	9.04	10.84
CaVAAT1	0	0	0	0	0	0	0	0	0.04	0	0.01	0.01	0.03	0.04
CaVAAT2	0.33	0.53	0.94	1.07	0.45	0.83	2.24	0.21	0.15	0.36	0.11	0.08	0.28	0.26
CaVAAT3	0.6	0.89	1.74	1.77	3.35	4.18	1.84	0.55	0.05	0.12	0	0.05	0.25	0.12
CaVAAT4	0.73	0.29	0.78	0.85	1.04	0.4	1.32	0.66	1.86	2.15	2.1	2.03	3.42	1.24
CaVAAT5	2.19	1.13	1.38	1.74	2.11	3.22	2.49	1.64	3.31	4.14	3.63	6.85	4.87	4.62
CaVAAT6	2.64	1.21	0.32	0.58	0.77	0.85	1.04	1.45	2.9	2.76	2.5	3.68	4.75	3.96
CaVAAT7	14.58	8.35	4.72	4.96	3.95	4.62	7.1	9.39	10.66	11.91	7.37	9.78	11.51	15.32
CaVAAT8	18.84	11.38	12.76	17.66	32.5	26.28	11.05	13.6	13.01	10.07	11.96	13.45	14.61	14.48

## Sheet: Mannitol
The FPKM expression values from PepperHub of CaAAAP genes under mannitol stress.
Gene name	CL0	ML1	ML2	ML3	ML4	ML5	ML6	CR0	MR1	MR2	MR3	MR4	MR5	MR6
CaAAP1	5.01	10.45	13.72	17.4	14.67	14.11	42.91	6.06	4.14	8.72	12.56	7.76	4.9	4.63
CaAAP2	12.43	13.14	13.99	19.58	32.07	20.88	13.62	9.06	4.88	4.07	12.93	8.48	10.09	4.26
CaAAP3	98.91	129.01	178.5	269.77	214.77	129.24	293.42	84	163.13	267.75	332.47	172.08	80.08	88.23
CaAAP4	13.29	5.22	6.45	6.85	8.03	8.42	11.86	10.69	30.88	40.26	38.5	22.59	21.78	23.29
CaAAP5	38.24	35.42	39.29	43.39	29.77	22.75	26.62	39.46	59.49	71.4	61.42	26.79	54	53.86
CaAAP6	20.66	30.13	47.01	44.46	32.76	47.01	103.53	20.76	34.42	56.42	77.72	34.51	32.4	33.54
CaAAP7	0.9	0.53	0.48	0.8	0.39	0.99	0.7	0.55	1.18	0.65	0.31	0.65	0.64	0.52
CaAAP8	7.76	7.68	7.65	6.86	5.8	7.84	11.19	5.28	2.86	2.61	1.38	1.67	2.56	1.63
CaAAP9	61.13	67.82	67.69	57.45	66.64	76.57	70.11	59.87	37.27	31.74	26.59	27.59	30.04	21.1
CaAAP10	0	0	0	0	0	0	0	0	0	0	0	0	0	0
CaANT1	22.2	16.63	15.51	13.49	8.96	6.87	18.39	16.17	10.41	8.5	9.1	7.62	6.85	11.05
CaANT2	9.52	4.99	5.54	5.24	4.7	4.18	4.13	5.6	5.86	6.96	9.43	4.04	6.27	6.6
CaANT3	3.37	0.39	0.46	0.69	0.49	0.13	0.26	1.14	5.47	3.9	5.81	6.46	4.86	3.81
CaANT4	61.56	32.07	47.82	46.61	37.21	40.92	94.94	43.83	51.31	64.69	74.53	36.97	34.86	54.13
CaANT5	0	0	0	0	0	0	0	0.02	0.02	0	0	0	0	0
CaATL1	3.61	2.51	1.51	1.02	0.53	1.71	2.77	2.02	4.86	3.83	3.87	1.68	3.74	3.57
CaATL2	6.98	3.2	3.09	2.26	2.99	3.17	2.02	4.3	8.58	6.71	6.16	3.28	6.46	7.41
CaATL3	13.42	3.51	3.77	2.28	3.08	1.46	5.33	9.4	16.12	12.79	7.65	12.88	11.12	20.7
CaATL4	3.6	5.33	9.18	6.76	1.76	2.44	38.89	3.16	1.84	4.03	4.32	1.82	1.36	1.21
CaATL5	4.25	2.89	3.11	2.71	2.45	3.03	3.5	2.52	4.4	4.54	2.71	1.85	4.06	2.45
CaATL6	170.14	66.17	64.62	61.14	42.2	27.25	76.91	126.01	258.04	314.79	207.25	53.12	41.99	124.95
CaATL7	42.47	23.88	21.2	14.21	13.07	13.99	22.11	24.9	49.8	43.33	50.09	16.55	15.36	37.28
CaAUX1	89.9	78.79	62.68	48.23	60.38	83.79	47	69.06	44.96	40.63	33.95	34.77	39.5	35.31
CaAUX2	7.3	3.94	5.29	6.71	10.48	6.86	3.12	3.84	8.95	11.26	10.23	8.12	9.72	6.39
CaAUX3	30.48	14.76	14.16	9.57	8.84	25.81	12.71	22.35	37.92	29.17	20.6	14.7	29.01	19.01
CaAUX4	29.76	21.84	24.51	25.25	33.76	36.63	20.51	24.45	38.7	33.65	26.32	41.07	35.05	21.59
CaGAT1	9.4	4.12	5.25	5.81	5.56	8.91	5.31	7.04	12.91	10.65	7.47	16.21	16.19	15.06
CaGAT2	2.5	0.62	0.63	0.3	0.76	0.84	0.09	1.98	6.42	5.95	5.21	15.18	15.55	17.44
CaLHT1	8.33	1.9	2.46	3.83	2.83	5.95	1.74	6.85	20.44	20.68	20.74	11.86	20.12	21.75
CaLHT2	0	0	0	0	0	0	0	0	0	0	0	0.07	0	0
CaLHT3	0	0	0	0	0	0	0	0	0	0	0	0	0	0
CaLHT4	1.54	1.38	0.68	1.01	1.43	1.11	0.86	1.29	2.22	2.01	1.72	1.78	1.25	5.25
CaLHT5	0	0	0	0	0	0	0	0	0	0	0	0	0	0
CaLHT6	1.85	0.89	0.54	0.72	1.12	0.87	0.49	2.12	4.52	6.62	5.35	5.19	13.48	27.63
CaLHT7	0.28	0	0	0.02	0	0	0	0	0	0.03	0.02	0	0	0.02
CaLHT8	0	0	0	0	0	0	0	0	0	0	0	0	0	0
CaLHT9	29.21	3.94	5.21	2.85	3.22	3.16	4.3	22.95	59.31	53.01	47.2	24.55	43.22	66.58
CaLHT10	31.33	16.31	17.48	16.47	17.03	20.17	9.17	20.98	38.37	27.35	20.35	18.19	27.31	18.3
CaLHT11	0.66	0.49	0.6	0.82	0.65	1.08	0.48	0.31	0.88	0.82	0.17	0.75	1.03	1.19
CaLHT12	4.37	3.01	4.74	2.69	2.35	5.01	2.15	2.36	33.35	33.77	21.06	6.74	20.52	52.45
CaLHT13	0	0	0	0	0.04	0	0.07	0	0	0.03	0	0	0	0
CaLHT14	0	0	0	0	0	0.12	0	0	0	0	0	0	0	0
CaProT1	3	3.67	4.06	4.21	5.54	5.86	4.87	3.01	1.77	1.47	0.98	2.77	1.62	1.03
CaProT2	4.83	2.67	3.04	2.93	3.22	4.16	4.5	4.81	7.6	6.29	5.18	10.64	8.77	7.03
CaProT3	7.49	7.05	6.17	7.09	6.12	8.06	7.56	7.56	9.27	8.31	11.78	12.62	10.12	9.88
CaVAAT1	0	0	0	0	0	0	0	0	0.02	0.03	0	0	0	0
CaVAAT2	0.33	0.73	0.78	3.08	1.74	0.8	5.65	0.21	0.37	0.33	0.35	0.19	0.29	0.61
CaVAAT3	0.6	1	2.43	1.84	2.55	3.58	2.15	0.55	0	0.02	0.04	0.24	0.13	0
CaVAAT4	0.73	0.16	0.7	0.19	0.56	0.15	0.46	0.66	0.43	1.12	1.3	2.43	1.72	1.11
CaVAAT5	2.19	1.61	2.44	2.21	3.15	3.79	9.71	1.64	4.72	5.6	5.1	4.72	6.27	5.73
CaVAAT6	2.64	0.91	0.59	0.77	0.96	0.61	0.68	1.45	3.23	2.22	1.58	1.44	3.53	2.35
CaVAAT7	14.58	8.44	5.46	2.45	1.89	2.46	2.4	9.39	10.19	10.24	8.59	6.31	9.48	9.32
CaVAAT8	18.84	16.25	15.15	20.04	30.49	19.76	14.41	13.6	15.94	12.28	12.84	15.1	15.25	14.16

## Sheet: ROS
The FPKM expression values from PepperHub of CaAAAP genes under ROS stress.
Gene name	CL0	RL1	RL2	RL3	RL4	RL5	RL6	CR0	RR1	RR2	RR3	RR4	RR5	RR6
CaAAP1	5.01	4.94	5.95	5.74	5.11	2.95	7.52	6.06	3.2	2.28	1.72	1.7	0.8	3.18
CaAAP2	12.43	13.61	13.76	18.06	33.18	27.55	16.34	9.06	3.39	4.11	5.42	6.04	8.81	4.5
CaAAP3	98.91	96.93	94.38	109.28	142.52	119.41	131.43	84	168.41	179.39	168.84	87.45	44.54	63.66
CaAAP4	13.29	4.87	4.39	4.38	5.43	6.05	4.95	10.69	29.21	27.02	20.26	11.66	14.57	19.48
CaAAP5	38.24	40.42	36.97	46.01	47.85	80.9	72.9	39.46	84.37	103.75	118.9	76.24	141.26	156.9
CaAAP6	20.66	22.32	25.18	15.49	9.01	8.81	28.21	20.76	28.51	29.49	17.24	4.91	5.25	10.94
CaAAP7	0.9	0.34	0.46	0.22	0.59	0.38	0.71	0.55	1.42	1.52	1.32	1.13	1.89	2.12
CaAAP8	7.76	6.48	7	6.27	10.2	7.25	7.78	5.28	2.91	2.87	1.89	1.15	2.18	1.88
CaAAP9	61.13	63.86	58.86	64.45	72.17	63.75	69.61	59.87	41.18	43.14	41.96	41.96	79.45	75.84
CaAAP10	0	0	0	0	0	0	0	0	0	0	0	0	0	0
CaANT1	22.2	17.71	16.39	12.54	8.58	13.47	19.04	16.17	10.33	11.29	17.93	6.74	9.84	10.83
CaANT2	9.52	6.91	6.92	4.81	6	6.23	3.96	5.6	4.93	5.91	10.86	3.9	5.29	6.19
CaANT3	3.37	0.32	0.26	0.28	0.06	0.46	0.15	1.14	4.99	3.12	5.87	2.72	3.4	4.78
CaANT4	61.56	31.82	34.22	25.74	23.16	42.66	36.91	43.83	44.39	30.05	54.67	22.67	26.05	33.29
CaANT5	0	0	0	0	0	0	0	0.02	0	0	0	0	0.07	0
CaATL1	3.61	2.05	1.28	1.73	1.47	1.69	1.76	2.02	4.07	3.71	2.13	3.23	4.77	5.12
CaATL2	6.98	4.78	3.1	4.24	3.94	6.59	4.12	4.3	9.27	8.24	7.87	5.57	7.78	10.83
CaATL3	13.42	5.7	5.68	4.15	3.06	1.71	5.82	9.4	14.16	18.77	30.94	27.53	8.43	19.66
CaATL4	3.6	2.41	3.27	2.05	0.79	0.53	3.16	3.16	0.78	0.79	1.12	0	0.07	0.31
CaATL5	4.25	3.16	1.88	2.64	2.75	4.7	2.6	2.52	4.72	4.15	3.7	2.07	3.49	4.95
CaATL6	170.14	75.5	56.41	57.57	40.09	29.92	53.76	126.01	231.02	189.42	96.22	97.06	34	133.28
CaATL7	42.47	21.81	17.12	18.34	16.54	19.84	26.86	24.9	38.46	40.78	55.15	47.63	30.1	52.69
CaAUX1	89.9	77.87	63.08	61.41	63.29	98.91	86.36	69.06	47.23	58.25	72.81	53.09	65.02	56.74
CaAUX2	7.3	5.92	4.88	6.62	13.27	9	2.83	3.84	11.45	13.23	15.07	10.02	11.99	10.25
CaAUX3	30.48	20.87	12.67	13.13	9.42	23.78	17.34	22.35	36.41	45.83	35.25	14.29	33.35	37.21
CaAUX4	29.76	31.3	25.51	23.86	29.44	32.18	26.72	24.45	49.63	61.71	45.73	33.35	35.85	39.47
CaGAT1	9.4	4.08	4.33	4.86	6.25	6.35	4.71	7.04	13.25	10.38	14.63	12.53	11.72	20.89
CaGAT2	2.5	0.24	0.65	0.6	0.52	1.39	0.91	1.98	8.22	5.66	12.28	14.6	17.54	10.85
CaLHT1	8.33	1.88	1.77	2.08	2.07	26.18	5.72	6.85	20.61	24.91	44	26.44	37.34	27.08
CaLHT2	0	0	0	0	0	0	0	0	0	0	0	0	0	0
CaLHT3	0	0	0.02	0	0.02	0	0	0	0.13	0.02	0	0	0.02	0
CaLHT4	1.54	0.83	0.62	1.23	1.5	2.2	1.97	1.29	1.76	1.53	1.59	1.42	0.34	1.89
CaLHT5	0	0	0	0	0.02	0	0	0	0	0	0	0	0	0
CaLHT6	1.85	1.03	0.41	0.51	1.15	13.13	7.57	2.12	8.35	12.34	27.97	12.72	24.24	22.37
CaLHT7	0.28	0	0	0.04	0	0	0	0	0.02	0	0	0	0.05	0.03
CaLHT8	0	0	0	0	0	0	0	0	0	0	0	0	0	0
CaLHT9	29.21	6.43	2.36	3.14	2.67	4.46	2.84	22.95	53.09	49.59	119.27	52.73	81.03	108.05
CaLHT10	31.33	26.2	15.83	20.1	20.73	30.27	16.81	20.98	35.47	47.62	39.75	24.46	31.06	34.97
CaLHT11	0.66	0.8	0.61	0.48	0.71	1.6	0.23	0.31	1.18	1.45	5.54	5.41	4.59	3.58
CaLHT12	4.37	2.38	2.69	1.15	2.41	21.93	6.11	2.36	63.77	112.99	128.78	66.39	101.28	56.14
CaLHT13	0	0	0	0	0	0	0	0	0	0	0	0	0	0
CaLHT14	0	0	0	0	0	0	0	0	0	0.07	0	0.23	0	0
CaProT1	3	5.3	4.49	6.45	7.67	3.79	3.17	3.01	1.42	1.42	1.86	1.34	0.56	1.5
CaProT2	4.83	3.12	2.79	2.92	2.56	7.44	5.59	4.81	8.77	6.92	13.48	10.16	16.7	16.57
CaProT3	7.49	6.23	6.49	4.8	7.25	7.67	7.66	7.56	8.69	7.54	9.67	7.72	9.4	10.82
CaVAAT1	0	0	0	0	0	0	0	0	0.08	0	0	0	0.04	0.02
CaVAAT2	0.33	0.26	0.53	0.81	0.44	4.52	0.97	0.21	0.51	0.26	0.2	0.3	0.19	0.64
CaVAAT3	0.6	1.41	1.37	0.78	1.36	4.36	1.15	0.55	0	0.11	0.09	0.07	0.11	0.04
CaVAAT4	0.73	0.75	0.28	0.84	0.33	1.25	0.76	0.66	1.35	0.82	1.29	4.36	8.54	3.93
CaVAAT5	2.19	1.34	1.07	2.32	2.1	1.44	1.13	1.64	2.54	3.38	4.44	2.87	1.71	2.25
CaVAAT6	2.64	1.18	0.68	0.7	0.62	0.49	1.31	1.45	2.64	2.98	2.95	1.48	4.26	4.36
CaVAAT7	14.58	9.66	4.74	4.36	3.42	5	8.44	9.39	10.08	12.02	9.71	3.92	12.96	10.64
CaVAAT8	18.84	16.83	16.97	20.34	26.77	20.03	9.1	13.6	13.13	10.93	13.96	13.59	10.05	15.79

## Sheet: ABA
The FPKM expression values from PepperHub of CaAAAP genes under ABA treatment.
Gene name	CL0	AL1	AL2	AL3	AL4	AL5	AL6	CR0_2	AR1	AR2	AR3	AR4	AR5	AR6
CaAAP1	5.01	3.11	2.11	3.03	1.7	1.64	2.61	6.06	1.78	1.39	4.02	3.48	5.33	8.28
CaAAP2	12.43	6.02	8.8	16.52	34.32	24.79	14.12	9.06	3.56	4.1	7.73	10.59	12.07	5.13
CaAAP3	98.91	87.99	77.52	86.59	79.4	51.66	66.23	84	204.92	356.85	390.42	223.87	180.22	205.41
CaAAP4	13.29	3.14	3.64	3.09	3.72	3.72	3.17	10.69	31.48	44.07	33.66	31.26	26.89	35.21
CaAAP5	38.24	22.36	28.04	28.33	23.05	15.14	23.29	39.46	55.4	77.64	44.29	31.16	37	47.12
CaAAP6	20.66	18.85	15.35	11.29	6.08	5.8	18.4	20.76	29.39	44.8	42.51	34.82	45.71	76.38
CaAAP7	0.9	0.15	0.96	0.85	0.33	0.48	0.09	0.55	1.15	2.54	0.84	0.11	0.31	0.88
CaAAP8	7.76	6.11	6.09	7.12	7.61	8.07	6.8	5.28	2.61	4.23	1.83	5.31	5.87	5.06
CaAAP9	61.13	40.57	38.19	42.65	62.79	48.68	49.74	59.87	37.4	53.54	20.88	23.12	19.67	17.46
CaAAP10	0	0	0	0	0	0	0	0	0	0	0	0	0	0
CaANT1	22.2	12.77	13.42	9.31	8.19	5.67	17.87	16.17	7.42	14.55	9.15	7.9	5.78	11.41
CaANT2	9.52	4.72	4.09	4.85	6.12	5.56	4.59	5.6	4.62	6.75	9.66	7.01	5.42	8.98
CaANT3	3.37	0.15	0.33	0.53	0.39	0.61	0.2	1.14	5.03	5.48	6.57	3.08	5.04	5.07
CaANT4	61.56	28.3	20.75	23.64	28.32	28.62	37.81	43.83	55.74	107.08	135.88	56.28	54.13	86.48
CaANT5	0	0	0	0	0	0	0	0.02	0	0	0	0	0	0
CaATL1	3.61	2.01	1.91	3.07	1.7	1.6	0.77	2.02	6.79	5.83	5.71	2.16	3.58	5.08
CaATL2	6.98	5.18	2.68	3.71	5.4	4.41	3.72	4.3	9.42	14.66	15.14	8.8	10.48	10.1
CaATL3	13.42	4.34	4.03	3.52	3.49	1.5	5.47	9.4	18.97	18.43	18.35	32.62	16.18	32.32
CaATL4	3.6	1.81	1.99	1.62	0.2	0.36	1.22	3.16	0.98	2.6	6.2	5.59	5.02	9.82
CaATL5	4.25	4.42	2.75	1.09	3.08	2.94	3.78	2.52	2.77	4.77	2.75	2.1	3.59	3.93
CaATL6	170.14	66.4	47.43	58.71	42.2	28.09	58.85	126.01	281.11	510.67	337.16	98.84	180.72	480.91
CaATL7	42.47	22.22	10.64	15.49	12.88	15.19	20.01	24.9	40.99	74.9	67.74	13.92	18.3	36.28
CaAUX1	89.9	60.61	58.94	45.37	72.48	86.44	64.7	69.06	35	53.75	48.59	29.52	28.54	31.44
CaAUX2	7.3	4.66	8.05	5.34	15.24	10.02	4.35	3.84	10.46	16.33	11.22	5.03	8.95	8.64
CaAUX3	30.48	13.12	9.1	9.56	11.13	18.77	18	22.35	33.22	44.13	32.43	17.51	27.21	27.07
CaAUX4	29.76	19.6	20.88	24.5	34.66	33.69	24.36	24.45	37.1	28.01	36.6	30.82	35.15	28.76
CaGAT1	9.4	4.76	3.39	2.6	4.01	6.05	2.46	7.04	9.91	11.63	8.92	11.26	12.25	11.49
CaGAT2	2.5	0.41	0.32	0.76	1.35	0.28	0.64	1.98	4.9	5.17	2.79	4.53	6.97	3.8
CaLHT1	8.33	1.09	1.8	1.69	2.3	2.35	1.46	6.85	20.97	53.16	26.63	17.54	10.79	14.57
CaLHT2	0	0	0	0	0	0	0	0	0	0	0	0	0	0
CaLHT3	0	0	0	0	0	0	0	0	0	0	0	0	0	0.03
CaLHT4	1.54	1.06	0.59	0.22	0.68	0.12	0.32	1.29	2.45	3.63	2.35	0.56	0.66	1.07
CaLHT5	0	0	0	0	0	0	0	0	0	0	0	0	0	0
CaLHT6	1.85	1	0.22	1.06	0.59	1.34	0.71	2.12	9.46	7.18	3.28	4.18	5.36	4.74
CaLHT7	0.28	0.03	0.04	0	0	0.04	0	0	0	0	0	0	0.01	0
CaLHT8	0	0	0	0	0	0	0	0	0	0	0	0	0	0
CaLHT9	29.21	4.13	2.45	3.08	1.64	1.21	4	22.95	44.48	48.48	56.03	45.52	43.04	52.9
CaLHT10	31.33	16.39	12.35	20.56	19.43	23.98	18.46	20.98	36.99	27.38	28.95	15.41	21.53	24.67
CaLHT11	0.66	0.4	0.47	0.35	0.32	0.43	0.11	0.31	0.72	0.17	0.55	0.11	0.39	0.51
CaLHT12	4.37	1.91	4.86	2.18	1.22	1.19	0.54	2.36	36.33	56.2	35.16	8.89	11.82	18.22
CaLHT13	0	0	0	0	0	0	0	0	0	0	0	0	0	0
CaLHT14	0	0	0	0	0	0	0	0	0	0	0	0	0	0.03
CaProT1	3	2.48	2.71	3.48	4.13	3.3	3.14	3.01	1.69	1.09	0.7	5.36	1.18	1.37
CaProT2	4.83	1.85	1.17	2.14	2.41	2.89	4.48	4.81	7.43	13.05	10.19	15.37	16.68	8.23
CaProT3	7.49	5.18	5.37	5.65	6.41	4	5.68	7.56	9.09	11.1	9.76	13.65	8.53	10.76
CaVAAT1	0	0	0	0.08	0	0	0	0	0.07	0.07	0	0	0.01	0.08
CaVAAT2	0.33	0.48	0.2	0.2	0.7	0.07	0.57	0.21	0.45	0.19	0.35	0.83	0.1	0.24
CaVAAT3	0.6	1.36	1.36	1.08	2.28	3.03	1.18	0.55	0.05	0	0.02	1.12	0	0.04
CaVAAT4	0.73	0.61	0.71	1.02	0.58	0.91	1.71	0.66	0.76	0.54	4.5	2.94	3.34	2.46
CaVAAT5	2.19	0.9	1.77	0.87	2.16	1.49	1.82	1.64	4.01	5.56	6.35	7.26	6.92	7.41
CaVAAT6	2.64	1	0.95	0.47	0.46	0.56	0.75	1.45	3.39	2.96	3.56	1.75	3.33	3.25
CaVAAT7	14.58	11.32	5.31	7.64	4.44	4.13	9.98	9.39	17.01	14.84	15.62	12.8	11.33	19.24
CaVAAT8	18.84	12.28	13.65	14.76	31.24	20.66	8.59	13.6	12.75	18.34	18.1	27.4	19.27	17.2

## Sheet: GA3
The FPKM expression values from PepperHub of CaAAAP genes under GA3 treatment.
Gene name	CL0	GL1	GL2	GL3	GL4	GL5	GL6	CR0	GR1	GR2	GR3	GR4	GR5	GR6
CaAAP1	5.01	5.66	4.74	2.99	1.71	1.67	2.84	6.06	3.45	2.76	6.3	3.1	2.22	1.73
CaAAP2	12.43	15.76	14.76	29.73	52.82	52.59	22.83	9.06	5.69	5.24	11.94	13.56	8.78	5.88
CaAAP3	98.91	99.36	89.61	81.62	69.73	56.94	59.94	84	227.56	226.45	126.66	80.58	48.37	50.3
CaAAP4	13.29	4.67	4.03	3.43	4.17	5.44	3.39	10.69	38.12	36.65	16.86	18.61	13.91	21.02
CaAAP5	38.24	49.43	52.96	51.54	43.95	32.96	44.48	39.46	74.47	92.16	52.19	67.88	90.54	156.39
CaAAP6	20.66	19.21	14.31	5.16	0.92	2.58	9.58	20.76	30.76	27.79	16.84	1.52	1.39	6.21
CaAAP7	0.9	0.54	0.53	0.58	0.67	0.7	0.61	0.55	1.26	1.87	1.61	1.76	1.41	2.58
CaAAP8	7.76	7.51	6.12	10.38	8.99	15.26	16.81	5.28	3.89	3.44	5.46	2.1	3.61	3.3
CaAAP9	61.13	75.06	77.57	74	91.11	77.79	70.23	59.87	47.81	63.37	46.52	46.14	67.99	88.22
CaAAP10	0	0	0	0	0	0	0	0	0	0	0	0	0	0
CaANT1	22.2	26.15	25.58	27.41	18.01	12.6	33.46	16.17	14.27	19.75	23.5	16.68	12.55	25.22
CaANT2	9.52	8.98	8.89	11.1	12.6	10.47	8.13	5.6	7.88	11.28	12.04	8.78	8.4	14.67
CaANT3	3.37	0.43	0.38	0.54	1.53	0.91	0.18	1.14	5.43	9.15	7.01	7.6	6.89	11.29
CaANT4	61.56	44.99	32.25	34.34	41.9	35.86	38.47	43.83	85.71	85.58	93.42	42.21	21.24	45.13
CaANT5	0	0	0	0.03	0	0	0	0.02	0	0.02	0.02	0.4	0.3	0.05
CaATL1	3.61	2.82	2.56	2.28	2.47	4.85	3.88	2.02	9.75	10.97	7.19	7.27	5.7	10.63
CaATL2	6.98	4.42	4.7	6.76	8.71	9.16	7.52	4.3	14.95	19.64	15.33	12.7	12.19	16.97
CaATL3	13.42	6.99	6.61	5.61	11.56	4.53	8.82	9.4	31.78	30.8	24.82	68.8	46.08	58.38
CaATL4	3.6	3.01	2.13	1.26	0.38	0.26	2.01	3.16	2.4	0.81	3.02	0.39	0.74	0.12
CaATL5	4.25	3.58	4.22	2.84	3.48	6.72	6.31	2.52	4.78	6.39	4.69	5.02	4.75	6.24
CaATL6	170.14	90.83	76.13	70.5	75.61	50.39	89.38	126.01	339.47	421.92	170.55	106.31	65.32	234.75
CaATL7	42.47	27.46	21.78	19.98	21.09	27.02	27.9	24.9	58.61	90.23	63.01	38.33	41.1	57.75
CaAUX1	89.9	88.83	92.67	89.47	84.87	122.54	120.35	69.06	49.69	61.11	61.95	56.18	54.49	60.5
CaAUX2	7.3	6.84	12.89	10.9	18.54	17.92	7	3.84	16.03	22.5	12.6	19.81	17.69	16.22
CaAUX3	30.48	24.62	27	18.47	22.77	41.94	29.7	22.35	50.83	67.19	44.95	45.33	48.15	71.36
CaAUX4	29.76	23.31	32.23	25.71	28.19	43.97	38.33	24.45	42.93	48.65	42.02	38.79	36.56	44.56
CaGAT1	9.4	5.01	5.28	5.83	8.87	10.54	5.33	7.04	16.36	18.03	15.07	20.57	27.32	23.78
CaGAT2	2.5	0.77	1.02	1.19	3.2	0.86	0.88	1.98	7.34	6.53	8.91	18.11	18.55	8.82
CaLHT1	8.33	2.59	3.43	4.82	5.47	5.03	1.3	6.85	39.04	61.34	21.55	25.77	18.28	22.32
CaLHT2	0	0	0	0	0	0.02	0	0	0	0	0	0.04	0	0
CaLHT3	0	0	0	0	0	0.02	0	0	0.02	0.02	0.03	0	0	0
CaLHT4	1.54	1.33	0.9	1.89	1.99	1.37	1.15	1.29	2.87	3.63	2.14	1.95	1	2.14
CaLHT5	0	0	0	0	0.02	0	0	0	0.01	0	0	0	0	0
CaLHT6	1.85	1.25	0.57	1.56	2.98	2.38	0.64	2.12	10.23	10.33	6.58	17.69	8.71	10.64
CaLHT7	0.28	0	0	0	0.02	0	0	0	0	0	0	0	0.08	0.03
CaLHT8	0	0	0	0	0	0	0	0	0	0	0	0	0	0.04
CaLHT9	29.21	4.46	6.78	2.71	10.17	3.5	3.85	22.95	60.89	78.19	49.47	61.91	54.13	107.57
CaLHT10	31.33	21.51	26.7	20.33	23.29	53.47	35.81	20.98	38.1	50.58	37.3	35.72	40.21	60.87
CaLHT11	0.66	0.54	0.59	0.75	0.53	0.72	0.2	0.31	1.28	0.94	2.25	2.71	3.49	4.34
CaLHT12	4.37	2.09	5.2	4.17	5.79	3.71	0.5	2.36	42.99	80.46	53.37	45.64	23.82	22.05
CaLHT13	0	0	0	0	0	0	0	0	0	0	0	0	0	0
CaLHT14	0	0	0	0	0.03	0	0.03	0	0	0	0	0	0	0
CaProT1	3	3.91	4.19	6.69	6.75	3.92	6.28	3.01	1.64	1.24	2.68	2.43	1.5	2.36
CaProT2	4.83	3.35	3.76	4.62	6.2	4.69	4.81	4.81	10.38	11.22	11.18	13.05	17.76	13.32
CaProT3	7.49	7.54	8.7	7.17	8.98	11.21	8.83	7.56	10.07	10.14	9.2	14.13	11.06	10.45
CaVAAT1	0	0	0	0	0	0	0	0	0	0.05	0.05	0	0.05	0.05
CaVAAT2	0.33	0.5	0.33	1.79	0.29	0.41	0.14	0.21	0.66	0.79	0.94	0.65	0.43	0.56
CaVAAT3	0.6	1.19	0.78	1.67	3.6	6.46	2.5	0.55	0.08	0	0.76	0.09	0.02	0
CaVAAT4	0.73	0.56	0.76	0.95	2.56	1.57	0.79	0.66	1.8	1.24	3.15	4.95	4.69	2.08
CaVAAT5	2.19	1.11	1.13	1.69	2.17	2.73	1.18	1.64	5.3	3.81	4.99	3.95	3.77	3.28
CaVAAT6	2.64	1.59	1.12	1.11	1.16	1.16	3.74	1.45	4.72	3.92	4.24	4.58	4.47	6.99
CaVAAT7	14.58	12.32	10.03	6.06	5.67	10.19	37.07	9.39	15.16	14.28	12.68	9.96	8.11	14.36
CaVAAT8	18.84	16.56	16.76	26.12	44.24	33.2	19.84	13.6	20.2	20.21	44.49	45.6	28.87	36.17

## Sheet: IAA
The FPKM expression values from PepperHub of CaAAAP genes under IAA treatment.
Gene name	CL0	IL1	IL2	IL3	IL4	IL5	IL6	CR0	IR1	IR2	IR3	IR4	IR5	IR6
CaAAP1	5.01	4.24	2.94	2.17	1.29	4.11	2.38	6.06	2.83	3.9	2.43	1.72	1.19	2.31
CaAAP2	12.43	13.37	14.92	31.3	33.83	41.5	20.75	9.06	4.46	5.87	7.31	10.83	11.26	7.09
CaAAP3	98.91	98.7	85.04	64	53.24	86.01	42.75	84	177.98	183.3	98.26	62.09	41.05	50.94
CaAAP4	13.29	4.23	3.59	3.06	2.86	5.6	2.46	10.69	29.33	32.5	16.14	11.09	9.78	14.15
CaAAP5	38.24	48.12	41.09	53.91	33.09	34.38	44.68	39.46	72.53	94.9	69.64	75.36	108.23	110.65
CaAAP6	20.66	18.88	10.87	2.79	0.77	5.8	6.4	20.76	24.48	19.3	4.22	2.09	1.13	4.3
CaAAP7	0.9	0.65	0.83	0.59	0.75	0.36	0.41	0.55	0.91	1.59	1.2	1.21	0.98	1.64
CaAAP8	7.76	6.93	8.21	7.41	6.99	9.27	7.92	5.28	2.79	2.81	2.72	2.37	2.04	3.5
CaAAP9	61.13	84.26	63.18	73.81	71.3	69.5	67.87	59.87	46.7	45.15	38.05	42.87	55	57.18
CaAAP10	0	0	0	0	0	0	0	0	0	0	0	0	0	0
CaANT1	22.2	23.15	18.54	21.19	6.02	6.66	26.51	16.17	7.72	12.11	18.68	14.12	10.05	12.04
CaANT2	9.52	9.24	6.47	8.08	4.74	4.85	6.31	5.6	4.37	7.56	8.9	5.9	6.76	8.97
CaANT3	3.37	0.44	0.46	0.62	0.42	0.38	0.3	1.14	4.43	5.39	5.78	4.34	6.67	5.85
CaANT4	61.56	39.53	27.71	22.24	19.71	23.4	30.66	43.83	47.27	48.31	38.33	22.55	18.75	35.57
CaANT5	0	0	0	0	0	0	0	0.02	0	0.05	0	0.09	0.07	0.13
CaATL1	3.61	2.57	2.68	2.19	1.73	1.91	2.1	2.02	3.79	6.14	5.3	6.55	7.22	7.5
CaATL2	6.98	5.3	4.23	4.46	3.59	4.54	4.6	4.3	7.74	10.18	9.49	8.14	10.2	11.51
CaATL3	13.42	6.79	5.49	5.11	3.92	3.06	8.89	9.4	17	21.77	18.1	19.04	26.56	49.26
CaATL4	3.6	1.97	1.62	1.18	0.11	0.68	1.28	3.16	0.59	1.09	0.17	0.12	0.05	0.15
CaATL5	4.25	4.35	3.81	3.5	2.14	3.6	5.25	2.52	2.88	4.51	4.41	3.86	4.84	4.79
CaATL6	170.14	79.22	72.91	60.62	34.81	36.85	68.89	126.01	216.7	312.27	164.71	90.14	47.17	188.24
CaATL7	42.47	23.34	21.4	18.91	9.11	15	23.37	24.9	43.51	57.07	56.73	35.71	19.87	57.29
CaAUX1	89.9	94.29	97.14	98.71	89.31	110.03	136.35	69.06	50.19	53.32	58.89	54.63	55.01	58.7
CaAUX2	7.3	7.09	8.66	9.91	10.09	12.3	5.51	3.84	12.3	15.72	12.06	12.47	16.29	12.04
CaAUX3	30.48	26.77	16.54	17.17	15.29	28.4	26.17	22.35	43.76	49.25	46.95	36.21	56.19	53.31
CaAUX4	29.76	34.28	25.09	30.68	48.44	47.5	31.94	24.45	54.44	39.03	42.13	35.66	42.14	54.41
CaGAT1	9.4	5.04	4.38	4.73	4.28	6.49	3.98	7.04	14.57	12.88	11.99	13.1	22.61	19.38
CaGAT2	2.5	1	0.52	1.04	1.32	0.71	0.9	1.98	6.35	5.43	9.01	13.44	13.01	8.83
CaLHT1	8.33	1.68	3.36	5.1	2.29	2.13	2.35	6.85	23.98	49.24	35.27	25.8	21.14	14.85
CaLHT2	0	0	0	0	0	0	0	0	0	0	0	0.02	0	0
CaLHT3	0	0.02	0	0	0	0	0	0	0	0	0	0	0	0.03
CaLHT4	1.54	0.37	1	1.66	0.66	0.88	0.95	1.29	2.03	2.43	3.44	1.03	1.08	1.84
CaLHT5	0	0	0	0	0	0	0	0	0	0	0.05	0	0	0
CaLHT6	1.85	0.52	0.58	1.1	0.63	1.32	0.55	2.12	6.02	3.74	6.48	15.39	9.34	6.84
CaLHT7	0.28	0	0	0	0.02	0	0.03	0	0	0	0	0.02	0	0.02
CaLHT8	0	0	0	0	0	0	0	0	0	0	0	0	0	0
CaLHT9	29.21	5.78	2.33	3.2	1.25	2.12	3.05	22.95	53.82	55.89	55.81	51.81	52.4	89.39
CaLHT10	31.33	26.81	17.87	22.2	20.58	36.32	26.18	20.98	40.93	41.54	46.12	38.31	54.83	48.68
CaLHT11	0.66	0.16	0.31	0.37	0.19	0.22	0.59	0.31	1.61	1.21	3.51	3.45	4.66	6.02
CaLHT12	4.37	1.9	6.92	3.97	2.01	2.48	1.2	2.36	41.31	70.41	85.39	93.23	30.07	20.51
CaLHT13	0	0	0	0.03	0	0	0	0	0	0	0	0	0	0
CaLHT14	0	0	0	0	0	0	0	0	0	0	0	0	0	0
CaProT1	3	4.27	2.7	4.82	4.24	2.94	3.81	3.01	1.48	1.05	1.06	1.31	1.36	1.43
CaProT2	4.83	3.04	2.75	3.2	3.14	2.82	3.87	4.81	10.13	6.96	7.1	8.24	15.42	8.53
CaProT3	7.49	5.96	6.38	6.71	6.7	7.57	7.43	7.56	8.99	8.87	8.44	10.51	11.06	13
CaVAAT1	0	0	0	0	0	0	0	0	0	0	0	0	0	0
CaVAAT2	0.33	0.36	0.22	1.43	0.28	0.25	0.26	0.21	0.39	0.36	0.4	0.21	0.52	0.36
CaVAAT3	0.6	1.19	1.03	1.48	1.84	2.89	1.35	0.55	0	0.07	0	0.11	0.13	0
CaVAAT4	0.73	1.24	0.47	1.02	0.61	0.69	0.5	0.66	0.84	0.94	1.92	1.14	3.26	2.71
CaVAAT5	2.19	1.02	1.2	1	1.6	1.85	0.36	1.64	1.88	3.42	2.32	2.26	2.71	2.57
CaVAAT6	2.64	1.7	1.82	1.14	0.91	0.79	3.73	1.45	3.8	3.68	3.77	5.33	8.67	5.9
CaVAAT7	14.58	13.06	18.47	8.24	5.49	5.86	18.77	9.39	13.07	13.65	10.7	10.2	7.34	13.34
CaVAAT8	18.84	14.89	23.23	27.53	26.14	28.32	14.8	13.6	14.39	16.3	30.25	33.62	30.5	36.59

## Sheet: JA
The FPKM expression values from PepperHub of CaAAAP genes under JA treatment.
Gene name	CL0	JL1	JL2	JL3	JL4	JL5	JL6	CR0	JR1	JR2	JR3	JR4	JR5	JR6
CaAAP1	5.01	3.38	3.35	2.03	1.77	1.88	3.16	6.06	2.73	4.89	2.24	2.38	2.51	1.14
CaAAP2	12.43	12.6	12.95	26.68	38.29	36.2	18.02	9.06	4.39	6.58	7.7	9.45	17.3	2.96
CaAAP3	98.91	95.36	93.7	75.09	62.77	64.79	48.17	84	154.62	170.25	89.59	60.61	39.12	29.01
CaAAP4	13.29	5.21	3.91	2.85	2.75	4.56	3.43	10.69	30.95	23.16	20.02	15.68	7.91	12.32
CaAAP5	38.24	51.27	44.7	49.82	39.83	24.18	45.07	39.46	80.77	73.39	64.19	55.86	63.12	104.43
CaAAP6	20.66	15.6	12.53	4.73	1.08	3.05	8.52	20.76	32.3	22.7	24.16	9.92	5.99	13.03
CaAAP7	0.9	0.38	0.61	0.44	0.81	0.37	0.25	0.55	0.96	1.76	1.34	0.65	0.95	1.07
CaAAP8	7.76	7	7.36	6.03	6.6	9.15	6.94	5.28	2.15	3.59	1.16	0.64	3.59	1.56
CaAAP9	61.13	78.43	68.86	73.12	77.23	65.07	73.38	59.87	46.82	46.85	28.28	38.03	61.94	44.04
CaAAP10	0	0	0	0	0	0	0	0	0	0	0	0	0	0
CaANT1	22.2	18.78	16.69	22.78	9.28	7.13	22.34	16.17	12.01	15.6	16.83	13.11	11.71	12.38
CaANT2	9.52	5.69	4.75	7.77	6.25	5.78	6.37	5.6	6.65	7.23	12.34	5.9	7.82	7.88
CaANT3	3.37	0.36	0.61	0.49	0.42	0.58	0.45	1.14	4.52	2.56	11.78	8.29	5.49	5.01
CaANT4	61.56	34.09	25.18	25.96	22.26	23.47	29.79	43.83	48.34	40.37	44.48	17.13	15.81	14.04
CaANT5	0	0	0.03	0	0	0	0	0.02	0	0	0	0.41	0.16	0.12
CaATL1	3.61	2.33	3.44	1.56	2.15	2.89	1.83	2.02	5.68	3.43	5.36	2.06	3.31	2.82
CaATL2	6.98	4.08	4.51	6.29	3.97	4.09	6.08	4.3	10.45	8.15	10.02	4.68	5.52	7.01
CaATL3	13.42	7.09	5.19	3.29	5.79	3.66	5.52	9.4	13.29	11.38	9.15	18.2	12.84	26.91
CaATL4	3.6	1.81	1.59	0.96	0.4	0.17	0.69	3.16	0.92	1.04	0.31	0	0.05	0.02
CaATL5	4.25	3.78	4.23	2.39	2.81	5.03	4.24	2.52	3.08	2.71	2.9	1.36	2.89	4.21
CaATL6	170.14	83.77	74.86	66.77	46.55	37.76	69.27	126.01	247.06	216.78	180.21	77.11	53.43	118.96
CaATL7	42.47	24.85	23.8	21.4	12.81	23.66	30.88	24.9	61.61	52.41	107.53	26.4	22.14	36.95
CaAUX1	89.9	79.75	94.89	92.89	78.95	107.79	118.37	69.06	51.98	58.4	46.64	48.91	75.29	50.81
CaAUX2	7.3	6.41	12.07	10.25	12.92	11.82	5.52	3.84	15.73	14.27	12.66	15.8	13.43	12.12
CaAUX3	30.48	22.72	18.28	14.78	11.56	26.65	25.48	22.35	42.87	25.81	29.57	24.44	30.45	40.17
CaAUX4	29.76	35.42	34.18	25.1	35.4	39.76	31.97	24.45	44.14	31.57	33.91	28.68	32.91	41.5
CaGAT1	9.4	5.24	4.18	3.62	4.39	7.62	4.34	7.04	13.76	8.97	11.24	13.69	13.06	13.98
CaGAT2	2.5	0.53	0.78	0.47	0.89	1.34	0.88	1.98	6.7	3.99	10.14	15.02	6.95	7.35
CaLHT1	8.33	2.27	3.76	5.07	3.39	3.97	1.84	6.85	31.21	21.6	17.91	11	10.74	10.82
CaLHT2	0	0	0	0	0	0	0	0	0	0	0	0	0	0
CaLHT3	0	0.04	0	0	0	0	0	0	0.03	0	0	0.06	0	0
CaLHT4	1.54	0.66	0.5	1.21	0.47	0.5	0.49	1.29	1.29	0.95	0.68	0.18	0.43	0.91
CaLHT5	0	0	0	0	0	0	0	0	0	0	0	0	0	0
CaLHT6	1.85	0.61	0.68	1.42	0.86	1.08	0.44	2.12	11.01	4.18	5.49	8.94	3.29	4.26
CaLHT7	0.28	0	0	0	0	0.07	0.02	0	0.03	0	0	0	0.03	0
CaLHT8	0	0	0	0	0	0	0	0	0	0	0	0	0	0
CaLHT9	29.21	7.18	5.99	2.99	2.35	2.43	4.34	22.95	64.79	43.34	57.54	36.72	28.06	72.24
CaLHT10	31.33	26.94	22.28	21.5	18.17	36.06	26.43	20.98	43.24	23.27	29.17	23.66	27.74	40.96
CaLHT11	0.66	0.37	0.43	0.53	0.18	0.42	0.37	0.31	0.72	0.26	1.38	0.7	0.62	1.45
CaLHT12	4.37	2.67	7.42	5.73	3.45	3.44	1.19	2.36	48.85	65.34	44.73	27.98	12.08	11.01
CaLHT13	0	0	0	0	0	0	0	0	0	0	0	0	0	0.03
CaLHT14	0	0	0	0	0	0	0	0	0	0	0	0	0	0
CaProT1	3	3.4	2.31	3.92	4.13	3.05	2.97	3.01	1.44	2.05	0.65	1.19	1.03	0.52
CaProT2	4.83	3.31	2.09	3.62	3.49	2.94	3.83	4.81	8.67	6.65	8.12	17.97	12.5	11.7
CaProT3	7.49	6.89	6.05	6.41	6.57	7.85	5.81	7.56	8.7	7.42	9.32	8.24	7.34	6.86
CaVAAT1	0	0	0	0	0	0	0	0	0	0.07	0.03	0.06	0.03	0.2
CaVAAT2	0.33	0.37	0.24	1.28	0.6	0.42	0.22	0.21	0.81	0.92	0.55	0.5	0.31	0.53
CaVAAT3	0.6	1.12	1.53	1.38	1.4	3.59	1.45	0.55	0	0.5	0	0	1.86	0
CaVAAT4	0.73	0.81	0.55	0.99	1.29	1.03	1.2	0.66	0.95	4.56	11.81	9.35	6.26	4.26
CaVAAT5	2.19	1.17	0.81	1.18	1.26	1.37	0.54	1.64	3.21	2.65	3.27	2.21	1.98	2.44
CaVAAT6	2.64	1.72	1.27	1.04	0.79	0.77	2.49	1.45	3.72	2.66	2.68	1.43	2.33	4.18
CaVAAT7	14.58	12.33	13.65	7.23	5.15	7.09	11.89	9.39	10.96	7.67	13.91	8.07	8.14	12.83
CaVAAT8	18.84	16.74	22.45	22.85	34.27	24.03	12.18	13.6	14.88	15.47	20.06	20.36	16.52	16.49

[truncated: 1 more sheets: SA]
