# Supplementary material for: Identification, systematic evolution and expression analyses of the AAAP gene family in Capsicum annuum
Source: BMC Genomics. 2021 Jun 22;22:463. doi: 10.1186/s12864-021-07765-1 (PMC8218413; doi:10.1186/s12864-021-07765-1)
Supplement: Supplementary file 6 — Additional file 6: Table S4. Summary of abiotic-stress inducible cis-elements in the promoter regions of AAAP genes in pepper. [file 12864_2021_7765_MOESM6_ESM.xlsx]

## Sheet: Sheet1
Table S2. Summary of abiotic and hormone stresses inducible cis-elements is in the promoter regions of AAAP subfamily genes in pepper.
Funcation	Cis-element	motif sequence	CaAAP1	CaAAP2	CaAAP3	CaAAP4	CaAAP5	CaAAP6	CaAAP7	CaAAP8	CaAAP9	CaAAP10	CaANT1	CaANT2	CaANT3	CaANT4	CaANT5	CaATL1	CaATL2	CaATL3	CaATL4	CaATL5	CaATL6	CaATL7	CaAUX1	CaAUX2	CaAUX3	CaAUX4	CaGAT1	CaGAT2	CaLHT1	CaLHT2	CaLHT3	CaLHT4	CaLHT5	CaLHT6	CaLHT7	CaLHT8	CaLHT9	CaLHT10	CaLHT11	CaLHT12	CaLHT13	CaLHT14	CaProT1	CaProT2	CaProT3	CaVAAT1	CaVAAT2
Drought-inducibility	MBS	CAACTG				1	1					2				1	1		1			1		1				1		1	1			2	2							1			1			1	1
Low-temperature responsiveness	LTR	CCGAAA								1		2							1	1			1			1				2		1	1	1	2														1
Anaerobic induction	ARE	AAACCA	1			2	1	1		1	1	2	1	1	1		3	2	1	1	1	1	2	1	5	1			2	1	2	2	1	2	2			1						3			1	1	2
Defense and stress responsiveness	TC-rich repeats	ATTCTCTAAC	1	1				1		1		2							2	1					2	1		3	1		1							1			1			1		1		1
ABA-responsiveness	ABRE	ACGTG	1		5	3				2	2	1	1	2	3	2	1	2	1			1	1	1		1		3	1					2	1	2	2	1	2		1				2		4		3
	ABRE	CACGTG			2					1		1						1																															1
	ABRE	GCAACGTGTC			2	1
	ABRE	AACCCGG													1
	ABRE	GACACGTGGC																			1
	ABRE	GACACGTACGT																																															2
	ABRE	TACGGTC																															1														1
	ABRE	TACGTGTC																																															1
	ABRE	CGTACGTGCA
MeJA-responsiveness	TGACG-motif	TGACG	3				1	1				1	2	1				1			2										1		1	1	1		1	2	3	1		1		4	4	2	3	1
	CGTCA-motif	CGTCA	3				1	1				1	2	1				1			2						2				1		1	1	1		1	2	3	1		1		4	4	2	3	1
SA-responsiveness	TCA-element	CCATCTTTTT						3				1			4				1	1		1	3	3		1	2		1	4	1	1			1				1				1		1		1		1
	SARE	TTCGACCATCTT						1																						4
GA-responsiveness	GARE-motif	TCTGTTG		1						1			2					1						1					1			1	1		1
	P-box	CCTTTTG					1								1	1	1	1	1	1		1				2							1						1			1
	TATC-box	TATCCCA																		1															1
Auxin-responsiveness	AuxRR-core	GGTCCAT									1									1							1										1												2
	TGA-element	AACGAC									1												1										1	1												1
Total			10	2	9	7	5	8	0	8	5	13	8	5	10	4	6	9	8	7	6	5	8	7	7	7	5	7	6	12	8	5	8	10	12	2	5	7	11	2	2	4	1	12	12	6	13	5	14
[truncated: 6 more columns]
